# Supplementary material for: Individual-based Modeling of Genome Evolution in Haplodiploid Organisms
Source: Genome Biol Evol. 2022 May 2;14(5):evac062. doi: 10.1093/gbe/evac062 (PMC9086950; doi:10.1093/gbe/evac062)
Supplement: evac062_Supplementary_Data [file evac062_supplementary_data.zip]

Archive with 3 entries (3 files):
- haplodiploid.slim
- haplodiploid_s_text.pdf
- supp_table_1.xlsx
