# Supplementary material for: Individual-based Modeling of Genome Evolution in Haplodiploid Organisms
Source: Genome Biol Evol. 2022 May 2;14(5):evac062. doi: 10.1093/gbe/evac062 (PMC9086950; doi:10.1093/gbe/evac062)
Supplement: evac062_Supplementary_Data [file evac062_supplementary_data.zip › haplodiploid.slim]

initialize() {
	initializeSLiMModelType("nonWF");
	defineConstant("K", 2000);

	initializeMutationRate(1e-8);
  initializeMutationType("m1", 0.0, "f", 0.001);
	m1.convertToSubstitution = T;		// converts mutations that have become fixed into substitutions
	m1.haploidDominanceCoeff = 1.0;	// haploid dosage coefficient
	initializeGenomicElementType("g1", m1, 1.0);
	initializeGenomicElement(g1, 0, 999999);
	initializeRecombinationRate(1e-6);
	initializeSex("A");
}

reproduction(p1) {
	// generate K offspring in subpop, in one "big bang"
	inds = subpop.individuals;
	is_female = (inds.sex == "F");
	is_male = !is_female;
	females = inds[is_female];
	males = inds[is_male];
	chr = sim.chromosome;

	fit = subpop.cachedFitness(NULL);
	femWeights = fit[is_female];
	maleWeights = fit[is_male];

	// Mothers of haploid males
	sampledFemalesHap = sample(females, asInteger(K/2), replace = T, weights = femWeights);

	// Parents of diploid females
	sampledFemalesDip = sample(females, asInteger(K/2), replace = T, weights = femWeights);
	sampledMales = sample(males, asInteger(K/2), T, weights = maleWeights);

	// Create haploid males from unfertilised eggs:
	//  one genome results from the recombination of the mother's diploid genome
	//  the second genome is kept empty
	for (sampledFemale in sampledFemalesHap) {
		breaks = chr.drawBreakpoints(sampledFemale);
		if (rbinom(1, 1, 0.5))
			subpop.addRecombinant(strand1 = sampledFemale.genome1,
				strand2 = sampledFemale.genome2,
				breaks1 = breaks,
				strand3 = NULL,
				strand4 = NULL,
				breaks2 = NULL,
				sex = "M");
		else
			subpop.addRecombinant(strand1 = sampledFemale.genome2,
				strand2 = sampledFemale.genome1,
				breaks1 = breaks,
				strand3 = NULL,
				strand4 = NULL,
				breaks2 = NULL,
				sex = "M");
	}

	// Create diploid females from fertilised eggs:
	//  one genome results from the recombination of the mother's diploid genome
	//  the second genome is the father's haploid genome
	for (i in seqAlong(sampledFemalesDip)) {
		sampledFemale = sampledFemalesDip[i];
		sampledMale = sampledMales[i];
		breaks = chr.drawBreakpoints(sampledFemale);
		if (rbinom(1, 1, 0.5))
			subpop.addRecombinant(strand1 = sampledFemale.genome1,
				strand2 = sampledFemale.genome2,
				breaks1 = breaks,
				strand3 = sampledMale.genome1,
				strand4 = NULL,
				breaks2 = NULL,
				sex = "F");
		else
			subpop.addRecombinant(strand1 = sampledFemale.genome2,
				strand2 = sampledFemale.genome1,
				breaks1 = breaks,
				strand3 = sampledMale.genome1,
				strand4 = NULL,
				breaks2 = NULL,
				sex = "F");
	}

	self.active = 0;
}

1 {
	sim.addSubpop("p1", K);

	// print a header for the output table we will generate
	catn("Generation, FixedMutations, NucleotideHeterozygosity");
}

survival()
{
	// non-overlapping generations, avoid fitness-based mortality
	return (individual.age == 0);
}

10000: late() {
	if (sim.generation % 100 == 0)
	{
		inds = sim.subpopulations.individuals;
		fixedCount = sim.substitutions.size();

		// find the average heterozygosity across all individuals
		total = 0.0;
		length = sim.chromosome.lastPosition + 1;
		for (ind in inds)
		{
			// calcPairHeterozygosity() doesn't like being called on haploids,
			// since they're not "heterozygous" but rather have no zygosity;
			// the access of the null second genome is illegal.  So, we consider
			// males to be heterozygous for every mutation.
			if (ind.sex == "M")
				total = total + size(ind.genome1) / length;
			else
				total = total + calcPairHeterozygosity(ind.genome1, ind.genome2);
		}
		pi = total / inds.size();

		catn(sim.generation + " " + fixedCount + " " + pi);
	}
}

50000 late() {
	sim.simulationFinished();
}
