# Supplementary material for: Individual-based Modeling of Genome Evolution in Haplodiploid Organisms
Source: Genome Biol Evol. 2022 May 2;14(5):evac062. doi: 10.1093/gbe/evac062 (PMC9086950; doi:10.1093/gbe/evac062)
Supplement: evac062_Supplementary_Data [file evac062_supplementary_data.zip › supp_table_1.xlsx]

## Sheet: Supp_table_1
Supplementary Table 1: The effect of haplodiploidy on the fixation rate of mutations with different coefficients of selection (s) and dominance (h) in simulations of haplodiploid and diploid populations. For each treatment, we ran 200 simulations with SLiM v3.7 with populations of 1000 males and 1000 females, a genome with 1E6 loci, a mutation rate of 1E-8 and a recombination rate of 1E-6. For ea…
simulation_condition	s	h	haplodiploid_fixed	diploid_fixed	haplodiploid_fixation_rate	diploid_fixation_rate	rate_difference	rate_difference%	W	p_value
Neutral	0	0	350.08	346.24	0.0100023	0.00989257	0.000109714	0.01	18245.5	0.129167
Advantageous	0.001	0	1024.31	774.155	0.029266	0.0221187	0.00714729	0.32	0	4.78727e-67
(recessive)	0.003	0	2131.66	1270.65	0.0609046	0.0363044	0.0246001	0.68	0	4.7988e-67
	0.01	0	4353.9	2089.12	0.124397	0.0596891	0.064708	1.08	0	4.80198e-67
Deleterious	-0.0003	0	197.1	217.63	0.00563143	0.006218	-0.000586571	-0.09	33275	1.58465e-30
(recessive)	-0.0005		127.895	147.375	0.00365414	0.00421071	-0.000556571	-0.13	35436	1.11955e-40
	-0.001	0	37.205	45.59	0.001063	0.00130257	-0.000239571	-0.18	32678	5.06605e-28
	-0.003	0	0.04	0.06	1.14286e-06	1.71429e-06	-5.71429e-07	-0.33	20494	0.246646
	-0.01	0	0	0	0	0	0	-	-	-
Recessive	0.001	0	1023.75	774.46	0.0292499	0.0221274	0.00712243	0.32	0	4.78969e-67
	0.001	0.25	1168.72	1038.52	0.033392	0.0296719	0.00372014	0.13	77.5	1.53109e-66
Intermediate dominance	0.001	0.5	1330.83	1355.95	0.0380236	0.0387414	-0.000717857	-0.02	27872	9.84029e-12
Dominant	0.001	0.75	1499.17	1722.33	0.0428334	0.0492094	-0.006376	-0.13	40000	4.79833e-67
	0.001	1	1684.59	2115.39	0.0481311	0.0604397	-0.0123086	-0.2	40000	4.80746e-67
